# Supplementary material for: Design Optimization and Mechanical Performance Evaluation of a Modified Coronary IV-OCT Catheter Adapted for Intracranial Navigation: A Preclinical Study
Source: Biosensors (Basel). 2025 Nov 12;15(11):755. doi: 10.3390/bios15110755 (PMC12650042; doi:10.3390/bios15110755)
Supplement: Supplementary file 1 [file biosensors-15-00755-s001.zip]

Archive with 1 entries (1 files):
- biosensors-3853076-supplementary.pdf
